# Supplementary material for: New species of Lathrolestes Förster (Hymenoptera: Ichneumonidae) from Côte d’Ivoire
Source: Biodivers Data J. 2013 Dec 10;(1):e1005. doi: 10.3897/BDJ.1.e1005 (PMC3964706; doi:10.3897/BDJ.1.e1005)
Supplement: XML Treatment for Lathrolestes ivoriensis [file BDJ.1.e1005-treatment1.xml]

<!DOCTYPE tp:taxon-treatment
  PUBLIC "-//TaxonX//DTD Taxonomic Treatment Publishing DTD v0 20100105//EN" "tax-treatment-NSO.dtd">
<tp:taxon-treatment xmlns:tp="http://www.plazi.org/taxpub"><tp:treatment-meta><mixed-citation publication-type="journal"><person-group><name><surname>Reshchikov</surname><given-names>Alexey</given-names></name></person-group><article-title>New species of <italic><tp:taxon-name><tp:taxon-name-part taxon-name-part-type="genus">Lathrolestes</tp:taxon-name-part></tp:taxon-name></italic> Förster (<tp:taxon-name><tp:taxon-name-part taxon-name-part-type="ordo">Hymenoptera</tp:taxon-name-part></tp:taxon-name>: <tp:taxon-name><tp:taxon-name-part taxon-name-part-type="familia">Ichneumonidae</tp:taxon-name-part></tp:taxon-name>) from Côte d’Ivoire</article-title><source>Biodivers Data J</source><day>10</day><month>12</month><year>2013</year><volume>2013</volume><issue>1</issue><pub-id pub-id-type="doi">10.3897/BDJ.1.e1005</pub-id></mixed-citation></tp:treatment-meta><tp:nomenclature><tp:taxon-name>
            <tp:taxon-name-part taxon-name-part-type="genus">Lathrolestes</tp:taxon-name-part>
            <tp:taxon-name-part taxon-name-part-type="species">ivoriensis</tp:taxon-name-part>
            <object-id xmlns:xlink="http://www.w3.org/1999/xlink" content-type="zoobank" xlink:type="simple" object-id-type="ZooBank">urn:lsid:zoobank.org:act:B7B1AEA3-2DDD-48DE-B9AF-71384AFCFE5A</object-id>
          </tp:taxon-name><tp:taxon-authority>Reshchikov</tp:taxon-authority><tp:taxon-status xmlns:xlink="http://www.w3.org/1999/xlink" xlink:type="simple">sp. n.</tp:taxon-status></tp:nomenclature><tp:treatment-sec sec-type="materials"><title>Materials</title><list list-type="alpha-lower" list-content="occurrences"><list-item><p><bold>Type status:</bold> <named-content xmlns:xlink="http://www.w3.org/1999/xlink" content-type="dwc:typeStatus" xlink:type="simple">Holotype</named-content>. <bold>Occurrence:</bold> recordedBy: <named-content xmlns:xlink="http://www.w3.org/1999/xlink" content-type="dwc:recordedBy" xlink:type="simple">J. Decelle</named-content>; individualCount: <named-content xmlns:xlink="http://www.w3.org/1999/xlink" content-type="dwc:individualCount" xlink:type="simple">1</named-content>; sex: <named-content xmlns:xlink="http://www.w3.org/1999/xlink" content-type="dwc:sex" xlink:type="simple">female</named-content>; <bold>Location:</bold> country: <named-content xmlns:xlink="http://www.w3.org/1999/xlink" content-type="dwc:country" xlink:type="simple">Côte d’Ivoire</named-content>; stateProvince: <named-content xmlns:xlink="http://www.w3.org/1999/xlink" content-type="dwc:stateProvince" xlink:type="simple">Abengourou</named-content>; verbatimLocality: <named-content xmlns:xlink="http://www.w3.org/1999/xlink" content-type="dwc:verbatimLocality" xlink:type="simple">Amangouakro</named-content>; verbatimLatitude: <named-content xmlns:xlink="http://www.w3.org/1999/xlink" content-type="dwc:verbatimLatitude" xlink:type="simple">6°52'3.79"N</named-content>; verbatimLongitude: <named-content xmlns:xlink="http://www.w3.org/1999/xlink" content-type="dwc:verbatimLongitude" xlink:type="simple">3°45'48.97"W</named-content>; <bold>Event:</bold> eventDate: <named-content xmlns:xlink="http://www.w3.org/1999/xlink" content-type="dwc:eventDate" xlink:type="simple">xii.1962</named-content>; <bold>Record Level:</bold> institutionCode: <named-content xmlns:xlink="http://www.w3.org/1999/xlink" content-type="dwc:institutionCode" xlink:type="simple">RMCA</named-content></p></list-item></list></tp:treatment-sec><tp:treatment-sec sec-type="Description"><title>Description</title><p>Body length 10 mm (Fig. <xref ref-type="fig" rid="F435293">1</xref><xref ref-type="fig" rid="F435298">a</xref>). Antenna with 35 flagellomeres. Scape 1.54 times as long as wide (Fig. <xref ref-type="fig" rid="F435293">1</xref><xref ref-type="fig" rid="F435299">b</xref>). Head narrowed behind eyes (Fig. <xref ref-type="fig" rid="F435300">2</xref><xref ref-type="fig" rid="F435306">b</xref>), matt, sparsely and shallowly punctate on granulated surface. Maximum length of temple 0.63X transverse eye diameter; minimum length of temple 0.53X transverse eye diameter. Width of face 1.18X height of eye (Fig. <xref ref-type="fig" rid="F435293">1</xref><xref ref-type="fig" rid="F435299">b</xref>), in dorsolateral profile very slightly convex, with bulge, sparsely (more densely in the middle) and shallowly punctate on granulated surface; frons the same; interspace between hind half of lateral ocellus and eye and vertex matt, with shallow sparse punctures, 3.36X of transverse ocellus diameter (Fig. <xref ref-type="fig" rid="F435300">2</xref><xref ref-type="fig" rid="F435306">b</xref>). Clypeus not separated from face, sparsely punctate, very slightly projecting anteriorly (Fig. <xref ref-type="fig" rid="F435293">1</xref><xref ref-type="fig" rid="F435299">b</xref>); apical margin of clypeus obtuse. Tentorial pit large and elongate. Malar space 0.76X basal mandible width, its margin banded by rugosity starting from tentorial pit. Lower mandible tooth longer than upper. Occipital carina medially complete, reaching hypostomal carina at base of mandible.</p><p>Mesosoma matt. Notauli vestigial (Fig. <xref ref-type="fig" rid="F435300">2</xref><xref ref-type="fig" rid="F435306">b</xref>). Mesopleuron matt, granulated, with weak sparse punctures. Tarsus with apical article not enlarged (Fig. <xref ref-type="fig" rid="F435300">2</xref><xref ref-type="fig" rid="F435305">a</xref>). Claws pectinate till its half with not high teeth (Fig. <xref ref-type="fig" rid="F435300">2</xref><xref ref-type="fig" rid="F435305">a</xref>). Wings infuscate (Fig. <xref ref-type="fig" rid="F435293">1</xref><xref ref-type="fig" rid="F435298">a</xref>). Fore wing with areolet petiolate. Rs intercepting pterostigma before its middle. 2m-cu straight, with single bulla. Hind wing with cu-a intercepted below middle. Metapleurum granulated. Propodeum matt, impunctate, basal transverse carina and costula absent, area superomedia elongate (Fig. <xref ref-type="fig" rid="F435300">2</xref><xref ref-type="fig" rid="F435308">d</xref>). Body with fine moderately dense setae.</p><p>Metasoma matt, evenly covered with moderately short dense setae, shallowly punctate. First metasomal tergite 2.6X as long as apically wide; without shallow median longitudinal impression; bordered by lateral longitudinal carinae and dorsal longitudinal carinae (rather good defined in middle (Fig. <xref ref-type="fig" rid="F435300">2</xref><xref ref-type="fig" rid="F435309">e</xref>). Second metasomal tergite slightly elongate (Fig. <xref ref-type="fig" rid="F435300">2</xref><xref ref-type="fig" rid="F435310">f</xref>). Ovipositor straight, stout dorsally, without notch (Fig. <xref ref-type="fig" rid="F435300">2</xref><xref ref-type="fig" rid="F435307">c</xref>), as long as metasomal height.</p><p>Coloration (Figs <xref ref-type="fig" rid="F435293">1</xref>, <xref ref-type="fig" rid="F435300">2</xref>). Face, basal part of clypeus, malar space, basal part of mandible, temples around eye yellow. Apical part of clypeus, mandible, frons, vertex and outer part of temple black. Antenna, palps,mostly pronotum, notum (excluding horseshoe spot in its hind part), tegula, veins and pterostigma, coxae, trochanters, tarsi, hind legs entirely, hind part of 1st and 2nd metasomal tergites and entirely further tergites, ovipositor sheath dark brown. Lower part of pronotum, horseshoe spot in hind part of notum, scutellum, postscutellum, propodeum, mesopleurum, femur and tibia of fore and middle legs, 1st and 2nd (excluding their hind parts) reddish.</p></tp:treatment-sec><tp:treatment-sec sec-type="Diagnosis"><title>Diagnosis</title><p>This species differs from other species of the genus by the combination of the following character states: head narrowed behind eyes, clypeus not separated from face, margin of malar space banded by rugosity starting from tentorial pit, wings infuscate, claws pectinate till its half with not high teeth (Fig. <xref ref-type="fig" rid="F435300">2</xref><xref ref-type="fig" rid="F435305">a</xref>), basal transverse carina and costula absent, area superomedia elongate (Fig. <xref ref-type="fig" rid="F435300">2</xref><xref ref-type="fig" rid="F435308">d</xref>), ovipositor straight, stout dorsally, without notch (Fig. <xref ref-type="fig" rid="F435300">2</xref><xref ref-type="fig" rid="F435307">c</xref>), as long as metasomal height. This species morphologically closely related to <italic><tp:taxon-name><tp:taxon-name-part taxon-name-part-type="genus">Lathrolestes</tp:taxon-name-part> <tp:taxon-name-part taxon-name-part-type="species">jennyae</tp:taxon-name-part></tp:taxon-name></italic> Gauld, 1997, <italic><tp:taxon-name><tp:taxon-name-part taxon-name-part-type="genus">Lathrolestes</tp:taxon-name-part> <tp:taxon-name-part taxon-name-part-type="species">xochiquetzalis</tp:taxon-name-part></tp:taxon-name></italic> Reshchikov, 2011 and <italic><tp:taxon-name><tp:taxon-name-part taxon-name-part-type="genus">Lathrolestes</tp:taxon-name-part> <tp:taxon-name-part taxon-name-part-type="species">kukulcanis</tp:taxon-name-part></tp:taxon-name></italic> Reshchikov, 2011 (all from Central America) with which it shares similar coloration of clypeus (yellow and black in apical part) and well defined dorsal longitudinal carinae of 1st metasomal tergite. The new species clearly differs from Mexican species by the longer first metasomal tergite (2.6X as long as apically wide versus shorter than 1.6–1.9 X as long in the Mexican species), absence of basal transverse carina of the propodeum and costula (Fig. <xref ref-type="fig" rid="F435300">2</xref><xref ref-type="fig" rid="F435308">d</xref>), ovipositor as long as metasomal height, straight, stout dorsally, without notch (Fig. <xref ref-type="fig" rid="F435300">2</xref><xref ref-type="fig" rid="F435307">c</xref>) and unique coloration (Figs <xref ref-type="fig" rid="F435293">1</xref>, <xref ref-type="fig" rid="F435300">2</xref>) (see description). From the single known Afrotropical species, <italic><tp:taxon-name><tp:taxon-name-part taxon-name-part-type="genus">Lathrolestes</tp:taxon-name-part> <tp:taxon-name-part taxon-name-part-type="species">ruwenzoricus</tp:taxon-name-part></tp:taxon-name></italic> (Benoit, 1955) the new species is distinguished on the basis of colour (<italic><tp:taxon-name><tp:taxon-name-part taxon-name-part-type="genus">Lathrolestes</tp:taxon-name-part> <tp:taxon-name-part taxon-name-part-type="species">ruwenzoricus</tp:taxon-name-part></tp:taxon-name></italic> is entirely black except for reddish fore legs).</p></tp:treatment-sec><tp:treatment-sec sec-type="Etymology"><title>Etymology</title><p>The species epithet refers to the name of the country where it was collected.</p></tp:treatment-sec><tp:treatment-sec sec-type="Distribution"><title>Distribution</title><p>Côte d’Ivoire.</p></tp:treatment-sec><tp:treatment-sec><!--Section generated to contain objects referenced in tp:taxon-treatment.--><fig-group id="F435293" position="float" orientation="portrait"><caption><p>Holotype female of <italic><tp:taxon-name><tp:taxon-name-part taxon-name-part-type="genus">Lathrolestes</tp:taxon-name-part> <tp:taxon-name-part taxon-name-part-type="species">ivoriensis</tp:taxon-name-part></tp:taxon-name></italic> Reshchikov, sp. n.</p></caption><fig id="F435298" position="float" orientation="portrait"><label>Figure 1a.</label><caption><p>habitus;</p></caption><graphic xmlns:xlink="http://www.w3.org/1999/xlink" xlink:href="biodiversity_data_journal-1-e1005-g001_a.jpg" position="float" orientation="portrait" xlink:type="simple"/></fig><fig id="F435299" position="float" orientation="portrait"><label>Figure 1b.</label><caption><p>face.</p></caption><graphic xmlns:xlink="http://www.w3.org/1999/xlink" xlink:href="biodiversity_data_journal-1-e1005-g001_b.jpg" position="float" orientation="portrait" xlink:type="simple"/></fig></fig-group><fig id="F435298" position="float" orientation="portrait"><label>Figure 1a.</label><caption><p>habitus;</p></caption><graphic xmlns:xlink="http://www.w3.org/1999/xlink" xlink:href="biodiversity_data_journal-1-e1005-g001_a.jpg" position="float" orientation="portrait" xlink:type="simple"/></fig><fig id="F435299" position="float" orientation="portrait"><label>Figure 1b.</label><caption><p>face.</p></caption><graphic xmlns:xlink="http://www.w3.org/1999/xlink" xlink:href="biodiversity_data_journal-1-e1005-g001_b.jpg" position="float" orientation="portrait" xlink:type="simple"/></fig><fig-group id="F435300" position="float" orientation="portrait"><caption><p>Holotype female of <italic><tp:taxon-name><tp:taxon-name-part taxon-name-part-type="genus">Lathrolestes</tp:taxon-name-part> <tp:taxon-name-part taxon-name-part-type="species">ivoriensis</tp:taxon-name-part></tp:taxon-name></italic> Reshchikov, sp. n.</p></caption><fig id="F435305" position="float" orientation="portrait"><label>Figure 2a.</label><caption><p>claw;</p></caption><graphic xmlns:xlink="http://www.w3.org/1999/xlink" xlink:href="biodiversity_data_journal-1-e1005-g002_a.jpg" position="float" orientation="portrait" xlink:type="simple"/></fig><fig id="F435306" position="float" orientation="portrait"><label>Figure 2b.</label><caption><p>head;</p></caption><graphic xmlns:xlink="http://www.w3.org/1999/xlink" xlink:href="biodiversity_data_journal-1-e1005-g002_b.jpg" position="float" orientation="portrait" xlink:type="simple"/></fig><fig id="F435307" position="float" orientation="portrait"><label>Figure 2c.</label><caption><p>ovipositor;</p></caption><graphic xmlns:xlink="http://www.w3.org/1999/xlink" xlink:href="biodiversity_data_journal-1-e1005-g002_c.jpg" position="float" orientation="portrait" xlink:type="simple"/></fig><fig id="F435308" position="float" orientation="portrait"><label>Figure 2d.</label><caption><p>propodeum;</p></caption><graphic xmlns:xlink="http://www.w3.org/1999/xlink" xlink:href="biodiversity_data_journal-1-e1005-g002_d.jpg" position="float" orientation="portrait" xlink:type="simple"/></fig><fig id="F435309" position="float" orientation="portrait"><label>Figure 2e.</label><caption><p>1st metasomal tergite;</p></caption><graphic xmlns:xlink="http://www.w3.org/1999/xlink" xlink:href="biodiversity_data_journal-1-e1005-g002_e.jpg" position="float" orientation="portrait" xlink:type="simple"/></fig><fig id="F435310" position="float" orientation="portrait"><label>Figure 2f.</label><caption><p>2nd metasomal tergite.</p></caption><graphic xmlns:xlink="http://www.w3.org/1999/xlink" xlink:href="biodiversity_data_journal-1-e1005-g002_f.jpg" position="float" orientation="portrait" xlink:type="simple"/></fig></fig-group><fig id="F435306" position="float" orientation="portrait"><label>Figure 2b.</label><caption><p>head;</p></caption><graphic xmlns:xlink="http://www.w3.org/1999/xlink" xlink:href="biodiversity_data_journal-1-e1005-g002_b.jpg" position="float" orientation="portrait" xlink:type="simple"/></fig><fig id="F435305" position="float" orientation="portrait"><label>Figure 2a.</label><caption><p>claw;</p></caption><graphic xmlns:xlink="http://www.w3.org/1999/xlink" xlink:href="biodiversity_data_journal-1-e1005-g002_a.jpg" position="float" orientation="portrait" xlink:type="simple"/></fig><fig id="F435308" position="float" orientation="portrait"><label>Figure 2d.</label><caption><p>propodeum;</p></caption><graphic xmlns:xlink="http://www.w3.org/1999/xlink" xlink:href="biodiversity_data_journal-1-e1005-g002_d.jpg" position="float" orientation="portrait" xlink:type="simple"/></fig><fig id="F435309" position="float" orientation="portrait"><label>Figure 2e.</label><caption><p>1st metasomal tergite;</p></caption><graphic xmlns:xlink="http://www.w3.org/1999/xlink" xlink:href="biodiversity_data_journal-1-e1005-g002_e.jpg" position="float" orientation="portrait" xlink:type="simple"/></fig><fig id="F435310" position="float" orientation="portrait"><label>Figure 2f.</label><caption><p>2nd metasomal tergite.</p></caption><graphic xmlns:xlink="http://www.w3.org/1999/xlink" xlink:href="biodiversity_data_journal-1-e1005-g002_f.jpg" position="float" orientation="portrait" xlink:type="simple"/></fig><fig id="F435307" position="float" orientation="portrait"><label>Figure 2c.</label><caption><p>ovipositor;</p></caption><graphic xmlns:xlink="http://www.w3.org/1999/xlink" xlink:href="biodiversity_data_journal-1-e1005-g002_c.jpg" position="float" orientation="portrait" xlink:type="simple"/></fig></tp:treatment-sec></tp:taxon-treatment>
