# Supplementary material for: New species of Lathrolestes Förster (Hymenoptera: Ichneumonidae) from Côte d’Ivoire
Source: Biodivers Data J. 2013 Dec 10;(1):e1005. doi: 10.3897/BDJ.1.e1005 (PMC3964706; doi:10.3897/BDJ.1.e1005)
Supplement: XML Treatment for Lathrolestes ruwenzoricus [file BDJ.1.e1005-treatment2.xml]

<!DOCTYPE tp:taxon-treatment
  PUBLIC "-//TaxonX//DTD Taxonomic Treatment Publishing DTD v0 20100105//EN" "tax-treatment-NSO.dtd">
<tp:taxon-treatment xmlns:tp="http://www.plazi.org/taxpub"><tp:treatment-meta><mixed-citation publication-type="journal"><person-group><name><surname>Reshchikov</surname><given-names>Alexey</given-names></name></person-group><article-title>New species of <italic><tp:taxon-name><tp:taxon-name-part taxon-name-part-type="genus">Lathrolestes</tp:taxon-name-part></tp:taxon-name></italic> Förster (<tp:taxon-name><tp:taxon-name-part taxon-name-part-type="ordo">Hymenoptera</tp:taxon-name-part></tp:taxon-name>: <tp:taxon-name><tp:taxon-name-part taxon-name-part-type="familia">Ichneumonidae</tp:taxon-name-part></tp:taxon-name>) from Côte d’Ivoire</article-title><source>Biodivers Data J</source><day>10</day><month>12</month><year>2013</year><volume>2013</volume><issue>1</issue><pub-id pub-id-type="doi">10.3897/BDJ.1.e1005</pub-id></mixed-citation></tp:treatment-meta><tp:nomenclature><tp:taxon-name>
            <tp:taxon-name-part taxon-name-part-type="genus">Lathrolestes</tp:taxon-name-part>
            <tp:taxon-name-part taxon-name-part-type="species">ruwenzoricus</tp:taxon-name-part>
          </tp:taxon-name><tp:taxon-authority>(Benoit, 1955)</tp:taxon-authority></tp:nomenclature><tp:treatment-sec sec-type="Description"><title>Description</title><p>Body length 12 mm (Fig. <xref ref-type="fig" rid="F435311">3</xref>). Scape 1.08 times as long as wide (Fig. <xref ref-type="fig" rid="F435313">4</xref><xref ref-type="fig" rid="F435318">a</xref>). Head narrowed behind eyes (Fig. <xref ref-type="fig" rid="F435313">4</xref><xref ref-type="fig" rid="F435319">b</xref>), matt, sparsely and shallowly punctate on smooth surface. Maximum length of temple 1.3X transverse eye diameter; minimum length of temple 1.07X transverse eye diameter. Width of face 1.18X height of eye; in dorsolateral profile very slightly convex, with bulge, sparsely and shallowly punctate on smooth surface; frons the same; interspace between hind half of lateral ocellus and eye and vertex matt, with shallow sparse punctures, 2.58X of transverse ocellus diameter. Clypeus not separated from face, sparsely punctate, very slightly projecting anteriorly; apical margin of clypeus obtuse. Tentorial pit large and elongate. Malar space equal basal mandible width, its margin banded by rugosity starting from tentorial pit. Lower mandible tooth longer than upper. Occipital carina medially complete, reaching hypostomal carina at base of mandible.</p><p>Mesosoma matt. Notauli shalowely impredded at base. Mesopleuron matt, smooth, with weak sparse punctures. Tarsus with apical article not enlarged (Fig. <xref ref-type="fig" rid="F435313">4</xref><xref ref-type="fig" rid="F435320">c</xref>). Claws pectinate (Fig. <xref ref-type="fig" rid="F435313">4</xref><xref ref-type="fig" rid="F435320">c</xref>). Wings hyaline (Fig. <xref ref-type="fig" rid="F435311">3</xref>). Fore wing with areolet petiolate. Rs intercepting pterostigma far before its middle. 2m-cu straight, with single bulla. Hind wing with cu-a intercepted below middle. Metapleurum slightly wrinkled. Propodeum matt, impunctate, only apical areas defind (Fig. <xref ref-type="fig" rid="F435313">4</xref><xref ref-type="fig" rid="F435321">d</xref>). Body with fine moderately dense setae.</p><p>Metasoma matt, evenly covered with moderately short dense setae, shallowly punctate. First metasomal tergite 1.52X as long as apically wide (Fig. <xref ref-type="fig" rid="F435313">4</xref><xref ref-type="fig" rid="F435322">e</xref>); witho very weak shallow median longitudinal impression; bordered by lateral longitudinal carinae, dorsal longitudinal carinae absent. Second metasomal tergite square (Fig. <xref ref-type="fig" rid="F435313">4</xref><xref ref-type="fig" rid="F435323">f</xref>). Ovipositor straight, without notch, as long as metasomal height.</p><p>Coloration (Figs <xref ref-type="fig" rid="F435311">3</xref>, <xref ref-type="fig" rid="F435313">4</xref>). Body mostly black. Fore femur, tibia and basal tarsomer reddish.</p></tp:treatment-sec><tp:treatment-sec sec-type="Diagnosis"><title>Diagnosis</title><p>This species differs from other members of the genus by the combination of the following character states: body mostly black excluding fore femur, tibia and basal tarsomerus which are reddish; matt, sparsely and shallowly punctate on smooth surface; Rs intercepting pterostigma far before its middle; propodeum matt and impunctate with only apical areas defind. This species very easily can be recognized from <italic><tp:taxon-name><tp:taxon-name-part taxon-name-part-type="genus">Lathrolestes</tp:taxon-name-part> <tp:taxon-name-part taxon-name-part-type="species">ivoriensis</tp:taxon-name-part></tp:taxon-name></italic> Reshchikov, sp. n. by unusually black and dim coloration of body, propodeal carinae with only apical areas present and absence of dorsal longitudinal carinae of 1st metasomal tergite.</p></tp:treatment-sec><tp:treatment-sec sec-type="Distribution"><title>Distribution</title><p>Democratic Republic of the Congo.</p></tp:treatment-sec><tp:treatment-sec><!--Section generated to contain objects referenced in tp:taxon-treatment.--><fig id="F435311" position="float" orientation="portrait"><label>Figure 3.</label><caption><p>Holotype female of <italic><tp:taxon-name><tp:taxon-name-part taxon-name-part-type="genus">Lathrolestes</tp:taxon-name-part> <tp:taxon-name-part taxon-name-part-type="species">ruwenzoricus</tp:taxon-name-part></tp:taxon-name></italic> (Benoit, 1955), habitus.</p></caption><graphic xmlns:xlink="http://www.w3.org/1999/xlink" xlink:href="biodiversity_data_journal-1-e1005-g003.jpg" position="float" orientation="portrait" xlink:type="simple"/></fig><fig-group id="F435313" position="float" orientation="portrait"><caption><p>Holotype female of <italic><tp:taxon-name><tp:taxon-name-part taxon-name-part-type="genus">Lathrolestes</tp:taxon-name-part> <tp:taxon-name-part taxon-name-part-type="species">ruwenzoricus</tp:taxon-name-part></tp:taxon-name></italic> (Benoit, 1955)</p></caption><fig id="F435318" position="float" orientation="portrait"><label>Figure 4a.</label><caption><p>face;</p></caption><graphic xmlns:xlink="http://www.w3.org/1999/xlink" xlink:href="biodiversity_data_journal-1-e1005-g004_a.jpg" position="float" orientation="portrait" xlink:type="simple"/></fig><fig id="F435319" position="float" orientation="portrait"><label>Figure 4b.</label><caption><p>head;</p></caption><graphic xmlns:xlink="http://www.w3.org/1999/xlink" xlink:href="biodiversity_data_journal-1-e1005-g004_b.jpg" position="float" orientation="portrait" xlink:type="simple"/></fig><fig id="F435320" position="float" orientation="portrait"><label>Figure 4c.</label><caption><p>claw;</p></caption><graphic xmlns:xlink="http://www.w3.org/1999/xlink" xlink:href="biodiversity_data_journal-1-e1005-g004_c.jpg" position="float" orientation="portrait" xlink:type="simple"/></fig><fig id="F435321" position="float" orientation="portrait"><label>Figure 4d.</label><caption><p>propodeum;</p></caption><graphic xmlns:xlink="http://www.w3.org/1999/xlink" xlink:href="biodiversity_data_journal-1-e1005-g004_d.jpg" position="float" orientation="portrait" xlink:type="simple"/></fig><fig id="F435322" position="float" orientation="portrait"><label>Figure 4e.</label><caption><p>1st metasomal tergite;</p></caption><graphic xmlns:xlink="http://www.w3.org/1999/xlink" xlink:href="biodiversity_data_journal-1-e1005-g004_e.jpg" position="float" orientation="portrait" xlink:type="simple"/></fig><fig id="F435323" position="float" orientation="portrait"><label>Figure 4f.</label><caption><p>2nd metasomal tergite.</p></caption><graphic xmlns:xlink="http://www.w3.org/1999/xlink" xlink:href="biodiversity_data_journal-1-e1005-g004_f.jpg" position="float" orientation="portrait" xlink:type="simple"/></fig></fig-group><fig id="F435318" position="float" orientation="portrait"><label>Figure 4a.</label><caption><p>face;</p></caption><graphic xmlns:xlink="http://www.w3.org/1999/xlink" xlink:href="biodiversity_data_journal-1-e1005-g004_a.jpg" position="float" orientation="portrait" xlink:type="simple"/></fig><fig id="F435319" position="float" orientation="portrait"><label>Figure 4b.</label><caption><p>head;</p></caption><graphic xmlns:xlink="http://www.w3.org/1999/xlink" xlink:href="biodiversity_data_journal-1-e1005-g004_b.jpg" position="float" orientation="portrait" xlink:type="simple"/></fig><fig id="F435320" position="float" orientation="portrait"><label>Figure 4c.</label><caption><p>claw;</p></caption><graphic xmlns:xlink="http://www.w3.org/1999/xlink" xlink:href="biodiversity_data_journal-1-e1005-g004_c.jpg" position="float" orientation="portrait" xlink:type="simple"/></fig><fig id="F435321" position="float" orientation="portrait"><label>Figure 4d.</label><caption><p>propodeum;</p></caption><graphic xmlns:xlink="http://www.w3.org/1999/xlink" xlink:href="biodiversity_data_journal-1-e1005-g004_d.jpg" position="float" orientation="portrait" xlink:type="simple"/></fig><fig id="F435322" position="float" orientation="portrait"><label>Figure 4e.</label><caption><p>1st metasomal tergite;</p></caption><graphic xmlns:xlink="http://www.w3.org/1999/xlink" xlink:href="biodiversity_data_journal-1-e1005-g004_e.jpg" position="float" orientation="portrait" xlink:type="simple"/></fig><fig id="F435323" position="float" orientation="portrait"><label>Figure 4f.</label><caption><p>2nd metasomal tergite.</p></caption><graphic xmlns:xlink="http://www.w3.org/1999/xlink" xlink:href="biodiversity_data_journal-1-e1005-g004_f.jpg" position="float" orientation="portrait" xlink:type="simple"/></fig></tp:treatment-sec></tp:taxon-treatment>
